# Supplementary material for: Expression of Doublecortin, Glial Fibrillar Acidic Protein, and Vimentin in the Intact Subpallium and after Traumatic Injury to the Pallium in Juvenile Salmon, Oncorhynchus masou
Source: Int J Mol Sci. 2022 Jan 25;23(3):1334. doi: 10.3390/ijms23031334 (PMC8836249; doi:10.3390/ijms23031334)
Supplement: Supplementary file 1 [file ijms-23-01334-s001.zip]

Archive with 1 entries (1 files):
- ijms-1547956-supplementary-done.pdf
